# Supplementary material for: Current Trends in Liquid Biopsy Tracking Resistance in Molecular Breast Cancer-Targeted Therapies
Source: Genes (Basel). 2025 Apr 9;16(4):443. doi: 10.3390/genes16040443 (PMC12027453; doi:10.3390/genes16040443)
Supplement: Supplementary file 1 [file genes-16-00443-s001.zip]

Archive with 1 entries (1 files):
- genes-3508406-supplementary.docx
